# Supplementary material for: Bee Venom Induces Acute Inflammation through a H2O2-Mediated System That Utilizes Superoxide Dismutase
Source: Toxins (Basel). 2022 Aug 17;14(8):558. doi: 10.3390/toxins14080558 (PMC9414663; doi:10.3390/toxins14080558)
Supplement: Supplementary file 1 [file toxins-14-00558-s001.zip]

Archive with 1 entries (1 files):
- toxins-1837755-supplementary.pdf
